# Supplementary material for: Dynamics of genetic variation in transcription factors and its implications for the evolution of regulatory networks in Bacteria
Source: Nucleic Acids Res. 2020 Mar 17;48(8):4100–14. doi: 10.1093/nar/gkaa162 (PMC7192604; doi:10.1093/nar/gkaa162)
Supplement: gkaa162_Supplemental_Files [file gkaa162_supplemental_files.zip]

Archive with 3 entries (3 files):
- supplementary_figures.pdf
- supplementary_tables.xls
- validation.pdf
